# Supplementary material for: Machine learning models for predicting early hemorrhage progression in traumatic brain injury
Source: Sci Rep. 2024 May 22;14:11690. doi: 10.1038/s41598-024-61739-3 (PMC11111696; doi:10.1038/s41598-024-61739-3)
Supplement: Supplementary file 1 — Supplementary Information. [file 41598_2024_61739_MOESM1_ESM.csv]

sex	Age_dec	age	anticoagula_0_1	antiPLT_0_1	ICH_type	PH_present	PTH_present	SAH_only	ICH_loc	multiple_loc	ICH_loc_F	ICH_loc_T	ICH_loc_P	ICH_loc_O	ICH_loc_cbll	skull_fx	skull_fx_loc	skull_fx_loc_F	skull_fx_loc_T	skull_fx_loc_P	skull_fx_loc_O	countercoup_fx	countercoup_swelling	ICH_expansion
M	2	22	0	0	0	0	0	0	1	0	1	0	0	0	0	0		0	0	0	0	0	1	1
F	8	82	0	0	1	1	0	0	1	0	1	0	0	0	0	0		0	0	0	0	0	1	0
M	8	83	0	0	1	1	0	0	1	0	1	0	0	0	0	0		0	0	0	0	0	0	0
M	4	40	0	0	3	0	0	1	2	0	0	1	0	0	0	0		0	0	0	0	0	0	0
F	1	17	0	0	1	1	0	0	1	0	1	0	0	0	0	1	1	1	0	0	0	0	0	0
M	5	51	0	0	3	0	0	1	1	0	1	0	0	0	0	0		0	0	0	0	0	0	0
M	8	82	0	1	3	0	0	1	1	0	1	0	0	0	0	0		0	0	0	0	0	1	1
M	6	64	0	1	2	0	1	0	2	0	0	1	0	0	0	0		0	0	0	0	0	0	0
M	6	69	0	0	1	1	0	0	1,2	1	1	1	0	0	0	0		0	0	0	0	0	1	1
F	6	68	0	0	0	0	0	0	5	0	0	0	0	0	1	1	1	1	0	0	0	1	1	1
M	7	76	0	0	3	0	0	1	1,2	1	1	1	0	0	0	0		0	0	0	0	0	1	1
M	4	44	0	0	1	1	0	0	1	0	1	0	0	0	0	0		0	0	0	0	0	0	0
M	6	64	0	1	1	1	0	0	1,2	1	1	1	0	0	0	1	1	1	0	0	0	0	0	0
M	5	54	0	0	3	0	0	1	1	0	1	0	0	0	0	1	4	0	0	0	1	1	1	0
M	1	15	0	0	3	0	0	1	1	0	1	0	0	0	0	0		0	0	0	0	0	0	0
F	2	22	0	0	3	0	0	1	2	0	0	1	0	0	0	0		0	0	0	0	0	0	0
F	6	62	0	0	2	0	1	0	2	0	0	1	0	0	0	1	2	0	1	0	0	1	1	0
M	3	31	0	0	1	1	0	0	1	0	1	0	0	0	0	1	1,3	1	0	1	0	0	0	0
M	8	80	0	0	3	0	0	1	1	0	1	0	0	0	0	0		0	0	0	0	0	0	0
M	4	43	0	0	2	0	1	0	1,3	1	1	0	1	0	0	1	2	0	1	0	0	1	0	1
M	6	61	0	0	3	0	0	1	2	0	0	1	0	0	0	1	2	0	1	0	0	1	1	0
M	5	56	0	0	3	0	0	1	2	0	0	1	0	0	0	0		0	0	0	0	0	0	0
M	5	50	0	0	3	0	0	1	1	0	1	0	0	0	0	0		0	0	0	0	0	1	0
M	7	73	0	0	1	1	0	0	1	0	1	0	0	0	0	1	4	0	0	0	1	1	1	1
F	4	46	0	0	3	0	0	1	1,4	1	1	0	0	1	0	1	2	0	1	0	0	1	1	0
M	7	71	0	0	1	1	0	0	1,2	1	1	1	0	0	0	0		0	0	0	0	0	1	0
M	4	41	0	0	1	1	0	0	1	0	1	0	0	0	0	0		0	0	0	0	0	0	0
M	5	55	0	0	3	0	0	1	2	0	0	1	0	0	0	1	4	0	0	0	1	1	1	0
M	5	50	0	0	2	0	1	0	1	0	1	0	0	0	0	1	4	0	0	0	1	1	1	1
M	4	41	0	0	3	0	0	1	2	0	0	1	0	0	0	1	1	1	0	0	0	0	0	0
F	7	71	0	0	2	0	1	0	1	0	1	0	0	0	0	1	4	0	0	0	1	1	1	1
M	5	54	0	0	1	1	0	0	1	0	1	0	0	0	0	0		0	0	0	0	0	0	0
M	4	42	0	0	3	0	0	1	1	0	1	0	0	0	0	0		0	0	0	0	0	0	0
F	4	47	0	0	1	1	0	0	2	0	0	1	0	0	0	1	1	1	0	0	0	0	0	0
F	8	81	0	0	1,3	0	0	0	1	0	1	0	0	0	0	0		0	0	0	0	0	1	1
M	7	72	0	0	1	1	0	0	1	0	1	0	0	0	0	0		0	0	0	0	0	0	0
M	4	49	0	0	3	0	0	1	1	0	1	0	0	0	0	1	1	1	0	0	0	0	0	0
F	8	81	0	0	1,3	0	0	0	1,2	1	1	1	0	0	0	0		0	0	0	0	0	1	1
F	3	36	0	0	1,3	0	0	0	1	0	1	0	0	0	0	1	2	0	1	0	0	1	1	0
M	5	52	0	0	1	1	0	0	1	0	1	0	0	0	0	0	0	0	0	0	0	0	1	1
F	2	26	0	0	3	0	0	1	2	0	0	1	0	0	0	1	4	0	0	0	1	1	1	0
M	6	68	0	0	3	0	0	1	2	0	0	1	0	0	0	0		0	0	0	0	0	1	1
M	7	71	0	0	1	1	0	0	1	0	1	0	0	0	0	0		0	0	0	0	0	0	0
M	4	47	0	0	1,2	0	1	0	1	0	1	0	0	0	0	1	4	0	0	0	1	1	1	1
M	4	42	0	0	1	1	0	0	1	0	1	0	0	0	0	0		0	0	0	0	0	1	0
M	6	61	0	0	3	0	0	1	2	0	0	1	0	0	0	1	4	0	0	0	1	0	0	1
F	5	50	0	0	1	1	0	0	1	0	1	0	0	0	0	0		0	0	0	0	0	1	0
M	0	7	0	0	3	0	0	1	2	0	0	1	0	0	0	1	4	0	0	0	1	1	1	0
M	2	23	0	0	3	0	0	1	2	0	0	1	0	0	0	1	4	0	0	0	1	1	1	0
M	6	69	0	0	3	0	0	1	2	0	0	1	0	0	0	1	2	0	1	0	0	1	1	0
M	7	78	0	0	3	0	0	1	1	0	1	0	0	0	0	0		0	0	0	0	0	0	0
M	6	66	0	0	1,2	0	1	0	1	0	1	0	0	0	0	1	1	1	0	0	0	0	0	0
M	2	25	0	0	3	0	0	1	1	0	1	0	0	0	0	1	2	0	1	0	0	1	1	0
M	1	18	0	0	0	0	0	0	2	0	0	1	0	0	0	0		0	0	0	0	0	1	1
M	7	70	0	0	3	0	0	1	1	0	1	0	0	0	0	1	4	0	0	0	1	1	1	1
F	4	47	0	0	2	0	1	0	1,2	1	1	1	0	0	0	1	4	0	0	0	1	1	1	1
M	5	50	0	0	2	0	1	0	1	0	1	0	0	0	0	0		0	0	0	0	0	1	0
F	3	31	0	0	3	0	0	1	2	0	0	1	0	0	0	0		0	0	0	0	0	0	0
M	7	71	0	1	3	0	0	1	1	0	1	0	0	0	0	0		0	0	0	0	0	0	0
M	4	42	0	0	3	0	0	1	1	0	1	0	0	0	0	1	1	1	0	0	0	0	0	0
M	4	40	0	0	3	0	0	1	1	0	1	0	0	0	0	0		0	0	0	0	0	1	0
M	6	61	0	0	2	0	1	0	1,2	1	1	1	0	0	0	0		0	0	0	0	0	1	0
M	4	42	0	0	1	1	0	0	1	0	1	0	0	0	0	1	4	0	0	0	1	1	1	0
M	5	51	0	0	1	1	0	0	1	0	1	0	0	0	0	0		0	0	0	0	0	0	1
M	4	48	0	1	1	1	0	0	1	0	1	0	0	0	0	1	1	1	0	0	0	0	0	1
M	4	41	0	0	3	0	0	1	1	0	1	0	0	0	0	1	2	0	1	0	0	0	0	0
M	3	35	0	0	2	0	1	0	1	0	1	0	0	0	0	0		0	0	0	0	0	0	0
M	5	54	0	0	3	0	0	1	3	0	0	0	1	0	0	0		0	0	0	0	0	1	0
M	6	61	0	0	1	1	0	0	1	0	1	0	0	0	0	0		0	0	0	0	0	0	0
M	5	53	0	0	3	0	0	1	2	0	0	1	0	0	0	1	1	1	0	0	0	0	0	0
M	7	71	0	0	3	0	0	1	3	0	0	0	1	0	0	1	2	0	1	0	0	1	1	0
M	8	82	0	0	3	0	0	1	1	0	1	0	0	0	0	0		0	0	0	0	0	0	0
M	3	36	0	0	1	1	0	0	1	0	1	0	0	0	0	0		0	0	0	0	0	1	0
F	5	52	0	0	3	0	0	1	2	0	0	1	0	0	0	0		0	0	0	0	0	0	0
F	8	83	1	0	0	0	0	0	1	0	1	0	0	0	0	0		0	0	0	0	0	1	1
M	2	23	0	0	1	1	0	0	3	0	0	0	1	0	0	1	3	0	0	1	0	0	0	0
M	5	56	0	1	3	0	0	1	1	0	1	0	0	0	0	0		0	0	0	0	0	1	0
M	5	52	0	0	3	0	0	1	2	0	0	1	0	0	0	0		0	0	0	0	0	0	0
M	3	32	0	0	3	0	0	1	1	0	1	0	0	0	0	0		0	0	0	0	0	0	0
F	7	76	0	0	1	1	0	0	2	0	0	1	0	0	0	1	3	0	0	1	0	1	1	0
M	4	48	0	0	3	0	0	1	2	0	0	1	0	0	0	1	1	1	0	0	0	1	1	0
F	5	53	0	0	3	0	0	1	1	0	1	0	0	0	0	1	4	0	0	0	1	1	1	0
M	5	52	0	0	3	0	0	1	2	0	0	1	0	0	0	1	2	0	1	0	0	1	1	0
M	7	71	0	0	3	0	0	1	1	0	1	0	0	0	0	0		0	0	0	0	0	1	0
M	6	63	0	0	3	0	0	1	1	0	1	0	0	0	0	1	4	0	0	0	1	1	1	0
F	6	64	0	0	3	0	0	1	1	0	1	0	0	0	0	0		0	0	0	0	0	0	0
M	7	73	0	0	1	1	0	0	1	0	1	0	0	0	0	1	1	1	0	0	0	0	0	0
M	3	32	0	0	1	1	0	0	1	0	1	0	0	0	0	0	0	0	0	0	0	0	0	0
M	1	17	0	0	1	1	0	0	1	0	1	0	0	0	0	1	1	1	0	0	0	0	0	0
M	1	14	0	0	3	0	0	1	2	0	0	1	0	0	0	1	2	0	1	0	0	1	1	0
M	3	38	0	0	3	0	0	1	1	0	1	0	0	0	0	1	2	0	1	0	0	0	0	0
F	6	68	0	0	3	0	0	1	2	0	0	1	0	0	0	0		0	0	0	0	0	1	0
F	2	24	0	0	1	1	0	0	2	0	0	1	0	0	0	1	2	0	1	0	0	1	1	0
M	4	44	0	0	1	1	0	0	2	0	0	1	0	0	0	0		0	0	0	0	0	1	0
M	5	55	0	0	2	0	1	0	1	0	1	0	0	0	0	1	4	0	0	0	1	1	1	1
M	5	55	0	0	3	0	0	1	2	0	0	1	0	0	0	1	4	0	0	0	1	1	1	0
F	6	68	0	0	2	0	1	0	2	0	0	1	0	0	0	1	2	0	1	0	0	1	1	1
M	2	29	0	0	1	1	0	0	2	0	0	1	0	0	0	0	0	0	0	0	0	0	1	0
M	5	55	0	0	3	0	0	1	2,3	1	0	1	1	0	0	0	0	0	0	0	0	0	0	0
M	6	68	0	0	3	0	0	1	3	0	0	0	1	0	0	0	0	0	0	0	0	0	0	0
M	7	73	0	0	1	1	0	0	1,2	1	1	1	0	0	0	0	0	0	0	0	0	0	1	1
M	7	71	0	1	1	1	0	0	3	0	0	0	1	0	0	1	3	0	0	1	0	0	0	0
M	7	71	0	1	3	0	0	1	3	0	0	0	1	0	0	1	3	0	0	1	0	0	0	0
F	6	60	0	0	2	0	1	0	2	0	0	1	0	0	0	0		0	0	0	0	0	1	0
M	1	18	0	0	3	0	0	1	1,2	1	1	1	0	0	0	1	4	0	0	0	1	0	0	1
F	2	23	0	0	1	1	0	0	1	0	1	0	0	0	0	1	4	0	0	0	1	1	1	1
M	6	62	0	0	2	0	1	0	1,2	1	1	1	0	0	0	1	3	0	0	1	0	1	1	1
M	6	67	0	0	3	0	0	1	2	0	0	1	0	0	0	1	4	0	0	0	1	1	1	1
M	6	63	0	0	2	0	1	0	1	0	1	0	0	0	0	0		0	0	0	0	0	0	0
M	6	68	0	0	2	0	1	0	1	0	1	0	0	0	0	0		0	0	0	0	0	0	0
M	5	58	0	0	2	0	1	0	1	0	1	0	0	0	0	1	1,3	1	0	1	0	0	0	0
M	6	68	0	0	1	1	0	0	1	0	1	0	0	0	0	0		0	0	0	0	0	0	1
M	6	63	0	0	1	1	0	0	3	0	0	0	1	0	0	1	2	0	1	0	0	0	0	0
M	7	74	0	0	3	0	0	1	1,2	1	1	1	0	0	0	1	2	0	1	0	0	0	0	0
M	9	91	0	0	1	1	0	0	1	0	1	0	0	0	0	0		0	0	0	0	0	1	0
M	6	67	0	0	3	0	0	1	1,2	1	1	1	0	0	0	1	2	0	1	0	0	1	1	1
M	2	26	0	0	2	0	1	0	1	0	1	0	0	0	0	1	1	1	0	0	0	0	0	1
M	6	66	0	0	3	0	0	1	1	0	1	0	0	0	0	1	4	0	0	0	1	1	1	1
F	6	63	0	0	3	0	0	1	2	0	0	1	0	0	0	1	2	0	1	0	0	1	1	1
M	5	56	0	0	3	0	0	1	2	0	0	1	0	0	0	0	0	0	0	0	0	0	0	0
M	7	71	0	0	2	0	1	0	2	0	0	1	0	0	0	0	0	0	0	0	0	0	1	0
M	4	43	0	0	2	0	1	0	1	0	1	0	0	0	0	1	1	1	0	0	0	0	0	0
M	6	60	0	0	2	0	1	0	2	0	0	1	0	0	0	0	0	0	0	0	0	0	1	0
F	3	30	0	0	3	0	0	1	1	0	1	0	0	0	0	0	0	0	0	0	0	0	1	0
F	9	95	0	0	3	0	0	1	1	0	1	0	0	0	0	0		0	0	0	0	0	1	0
M	9	90	0	0	3	0	0	1	1,2	1	1	1	0	0	0	1	4	0	0	0	1	1	1	1
M	5	57	0	0	2	0	1	0	1	0	1	0	0	0	0	0		0	0	0	0	0	1	1
F	1	19	0	0	0	0	0	0	2	0	0	1	0	0	0	1	2	0	1	0	0	1	1	1
M	3	32	0	0	3	0	0	1	2	0	0	1	0	0	0	0		0	0	0	0	0	0	0
F	6	63	0	0	3	0	0	1	1	0	1	0	0	0	0	0		0	0	0	0	0	1	0
M	6	64	0	0	1	1	0	0	1	0	1	0	0	0	0	0		0	0	0	0	0	1	0
M	7	70	0	1	3	0	0	1	2	0	0	1	0	0	0	1	1	1	0	0	0	0	0	0
M	5	53	0	0	1	1	0	0	1	0	1	0	0	0	0	1	4	0	0	0	1	1	1	0
M	6	66	0	0	1	1	0	0	1	0	1	0	0	0	0	1	1	1	0	0	0	0	0	0
F	6	66	0	0	1,3	0	0	0	1	0	1	0	0	0	0	1	4	0	0	0	1	1	1	0
M	7	78	0	0	1	1	0	0	1	0	1	0	0	0	0	1	2	0	1	0	0	1	1	0
F	8	86	0	0	3	0	0	1	2	0	0	1	0	0	0	0		0	0	0	0	0	0	0
M	6	60	0	0	1,3	0	0	0	1,2	1	1	1	0	0	0	0		0	0	0	0	0	1	1
M	7	78	0	0	3	0	0	1	1,2	1	1	1	0	0	0	1	3,4	0	0	1	1	1	1	1
M	4	43	0	0	1	1	0	0	1	0	1	0	0	0	0	0		0	0	0	0	0	1	1
F	6	67	0	1	3	0	0	1	5	0	0	0	0	0	1	0		0	0	0	0	0	0	1
M	8	86	0	0	1	1	0	0	1	0	1	0	0	0	0	1	4	0	0	0	1	1	1	1
M	5	50	0	0	2	0	1	0	1	0	1	0	0	0	0	1	4	0	0	0	1	1	1	1
M	6	68	0	0	3	0	0	1	1,3	1	1	0	1	0	0	1	3	0	0	1	0	1	1	1
M	6	65	0	0	1	1	0	0	3	0	0	0	1	0	0	1	1	1	0	0	0	1	1	1
M	5	54	0	0	3	0	0	1	2	0	0	1	0	0	0	0	0	0	0	0	0	0	0	0
F	7	77	0	0	3	0	0	1	1	0	1	0	0	0	0	1	1	1	0	0	0	0	0	0
M	2	25	0	0	3	0	0	1	2	0	0	1	0	0	0	1	2	0	1	0	0	0	0	0
M	3	35	0	0	1	1	0	0	3	0	0	0	1	0	0	1	3	0	0	1	0	0	0	1
F	5	57	0	0	3	0	0	1	2	0	0	1	0	0	0	0		0	0	0	0	0	0	0
M	6	61	0	0	2	0	1	0	1	0	1	0	0	0	0	1	2	0	1	0	0	1	1	1
F	7	77	0	0	3	0	0	1	2	0	0	1	0	0	0	0		0	0	0	0	0	0	0
M	3	34	0	0	1	1	0	0	5	0	0	0	0	0	1	1	4	0	0	0	1	0	0	1
F	4	48	0	0	3	0	0	1	1,2	1	1	1	0	0	0	1	2	0	1	0	0	1	1	1
M	6	63	0	0	1	1	0	0	1,2	1	1	1	0	0	0	0		0	0	0	0	0	0	0
M	7	79	0	0	1	1	0	0	1	0	1	0	0	0	0	1	1	1	0	0	0	0	0	1
M	7	73	0	0	3	0	0	1	1,2	1	1	1	0	0	0	1	4	0	0	0	1	1	1	0
F	6	62	0	0	2	0	1	0	1,2	1	1	1	0	0	0	0		0	0	0	0	1	1	1
F	8	82	0	0	3	0	0	1	1	0	1	0	0	0	0	0		0	0	0	0	0	1	0
M	7	76	1	1	3	0	0	1	2	0	0	1	0	0	0	0		0	0	0	0	0	1	0
M	7	76	1	1	3	0	0	1	3	0	0	0	1	0	0	0		0	0	0	0	0	1	0
M	4	46	0	0	3	0	0	1	2	0	0	1	0	0	0	0		0	0	0	0	0	0	0
M	1	18	0	0	1	1	0	0	2	0	0	1	0	0	0	0		0	0	0	0	0	0	0
F	7	72	0	0	3	0	0	1	1	0	1	0	0	0	0	0		0	0	0	0	0	1	0
M	5	59	0	0	3	0	0	1	3	0	0	0	1	0	0	0		0	0	0	0	0	0	0
F	5	55	0	0	3	0	0	1	1	0	1	0	0	0	0	0		0	0	0	0	0	0	0
M	4	48	0	0	3	0	0	1	2	0	0	1	0	0	0	0		0	0	0	0	0	0	0
M	7	72	0	0	1	1	0	0	1	0	1	0	0	0	0	1	1	1	0	0	0	0	0	1
M	5	51	0	0	3	0	0	1	1	0	1	0	0	0	0	1	2	0	1	0	0	0	0	0
F	6	67	0	0	2	0	1	0	1,2	1	1	1	0	0	0	0		0	0	0	0	0	1	1
M	5	57	0	0	1	1	0	0	1	0	1	0	0	0	0	0		0	0	0	0	0	1	0
M	4	47	0	0	3	0	0	1	3	0	0	0	1	0	0	0		0	0	0	0	0	1	0
M	6	64	0	0	1	1	0	0	1	0	1	0	0	0	0	1	4	0	0	0	1	1	1	0
F	5	56	0	0	3	0	0	1	1,2	1	1	1	0	0	0	0		0	0	0	0	0	0	0
M	7	78	1	1	1	1	0	0	1	0	1	0	0	0	0	1	1	1	0	0	0	0	0	1
F	8	80	0	0	3	0	0	1	2	0	0	1	0	0	0	0		0	0	0	0	0	1	0
M	6	62	0	0	3	0	0	1	3	0	0	0	1	0	0	1	4	0	0	0	1	1	1	0
F	6	62	0	0	3	0	0	1	1	0	1	0	0	0	0	0		0	0	0	0	0	0	0
F	4	46	0	0	0	0	0	0	1	0	1	0	0	0	0	1	4	0	0	0	1	1	1	1
M	6	60	0	0	3	0	0	1	2	0	0	1	0	0	0	0		0	0	0	0	0	0	0
M	5	57	0	0	2	0	1	0	1	0	1	0	0	0	0	0	0	0	0	0	0	0	0	0
M	7	76	0	1	3	0	0	1	1	0	1	0	0	0	0	1	1	1	0	0	0	0	0	0
M	6	68	0	1	3	0	0	1	1	0	1	0	0	0	0	0	0	0	0	0	0	0	1	0
M	2	25	0	0	3	0	0	1	1	0	1	0	0	0	0	0	0	0	0	0	0	0	1	0
M	7	78	0	0	3	0	0	1	2	0	0	1	0	0	0	0		0	0	0	0	0	0	0
M	5	56	0	1	1	1	0	0	1	0	1	0	0	0	0	0		0	0	0	0	0	0	0
F	7	76	0	0	3	0	0	1	2	0	0	1	0	0	0	0		0	0	0	0	0	1	0
M	7	74	0	0	3	0	0	1	2	0	0	1	0	0	0	0		0	0	0	0	0	1	0
M	7	76	0	0	3	0	0	1	1	0	1	0	0	0	0	0		0	0	0	0	0	1	1
M	3	32	0	0	3	0	0	1	1	0	1	0	0	0	0	1	1	1	0	0	0	0	0	0
M	3	33	0	0	1	1	0	0	4	0	0	0	0	1	0	0		0	0	0	0	0	1	1
F	7	77	0	0	3	0	0	1	1	0	1	0	0	0	0	1	1	1	0	0	0	0	0	0
M	3	30	0	0	3	0	0	1	1	0	1	0	0	0	0	1	1	1	0	0	0	0	0	0
F	7	78	0	0	2	0	1	0	1	0	1	0	0	0	0	0		0	0	0	0	0	1	1
F	7	78	0	0	3	0	0	1	2	0	0	1	0	0	0	0		0	0	0	0	0	1	0
F	6	61	0	0	3	0	0	1	2	0	0	1	0	0	0	1	4	0	0	0	1	1	1	0
M	2	26	0	0	3	0	0	1	2	0	0	1	0	0	0	0		0	0	0	0	0	0	0
M	6	62	0	0	3	0	0	1	1,2	1	1	1	0	0	0	1	3	0	0	1	0	1	1	1
M	6	69	0	0	3	0	0	1	2	0	0	1	0	0	0	1	3	0	0	1	0	1	1	0
M	5	53	0	0	3	0	0	1	1,2	1	1	1	0	0	0	1	2	0	1	0	0	0	0	0
M	7	78	0	0	3	0	0	1	1,2	1	1	1	0	0	0	1	2	0	1	0	0	0	0	0
F	5	58	0	0	1	1	0	0	1	0	1	0	0	0	0	0	0	0	0	0	0	0	1	0
M	4	46	0	0	1	1	0	0	1	0	1	0	0	0	0	1	1	1	0	0	0	0	0	0
M	7	71	0	0	3	0	0	1	1	0	1	0	0	0	0	0		0	0	0	0	0	0	0
M	3	33	0	0	1	1	0	0	1	0	1	0	0	0	0	0		0	0	0	0	0	0	0
M	3	32	0	0	3	0	0	1	1,2	1	1	1	0	0	0	1	4	0	0	0	1	1	1	0
M	7	74	0	0	3	0	0	1	1,2	1	1	1	0	0	0	1	1,3	1	0	1	0	1	1	1
M	2	26	0	0	3	0	0	1	1,2	1	1	1	0	0	0	0	0	0	0	0	0	0	0	0
F	8	81	0	0	1	1	0	0	1	0	1	0	0	0	0	1	1	1	0	0	0	0	0	0
M	4	47	0	0	1	1	0	0	2	0	0	1	0	0	0	0		0	0	0	0	0	1	1
F	8	82	0	0	3	0	0	1	1	0	1	0	0	0	0	1	4	0	0	0	1	1	1	0
M	3	33	0	0	3	0	0	1	1	0	1	0	0	0	0	1	2	0	1	0	0	1	1	0
M	6	63	0	0	1	1	0	0	2	0	0	1	0	0	0	1	1	1	0	0	0	0	0	0
M	7	76	0	0	2	0	1	0	1	0	1	0	0	0	0	0		0	0	0	0	0	1	1
M	7	72	0	0	1	1	0	0	1	0	1	0	0	0	0	0		0	0	0	0	0	0	0
M	7	72	0	0	3	0	0	1	3	0	0	0	1	0	0	0		0	0	0	0	0	0	0
M	7	77	0	1	3	0	0	1	1	0	1	0	0	0	0	1	1	1	0	0	0	1	1	0
M	4	47	0	0	3	0	0	1	2	0	0	1	0	0	0	0		0	0	0	0	0	1	0
M	5	57	0	0	3	0	0	1	1	0	1	0	0	0	0	0	0	0	0	0	0	0	0	0
F	8	81	0	0	1,3	0	0	0	2	0	0	1	0	0	0	1	1	1	0	0	0	1	1	1
M	2	28	0	0	1	1	0	0	2	0	0	1	0	0	0	0	0	0	0	0	0	0	0	0
M	6	65	0	0	3	0	0	1	2	0	0	1	0	0	0	1	4	0	0	0	1	1	1	0
F	7	77	0	0	3	0	0	1	3	0	0	0	1	0	0	0		0	0	0	0	0	0	0
M	5	54	0	0	1	1	0	0	1	0	1	0	0	0	0	0		0	0	0	0	0	0	0
M	2	28	0	0	3	0	0	1	2	0	0	1	0	0	0	0		0	0	0	0	0	1	0
M	6	62	0	0	3	0	0	1	2	0	0	1	0	0	0	1	2	0	1	0	0	0	0	0
M	3	38	0	0	3	0	0	1	3	0	0	0	1	0	0	1	3	0	0	1	0	1	1	0
M	3	38	0	0	2	0	1	0	2	0	0	1	0	0	0	1	3	0	0	1	0	1	1	1
M	6	65	0	1	3	0	0	1	1	0	1	0	0	0	0	1	1	1	0	0	0	0	0	0
F	4	41	0	0	1	1	0	0	1	0	1	0	0	0	0	1	4	0	0	0	1	1	1	1
F	8	86	0	0	3	0	0	1	1	0	1	0	0	0	0	0		0	0	0	0	0	1	0
M	6	63	0	0	1	1	0	0	1	0	1	0	0	0	0	0		0	0	0	0	0	0	0
M	8	82	0	0	3	0	0	1	1	0	1	0	0	0	0	1	1	1	0	0	0	0	0	0
M	5	55	0	0	2	0	1	0	1	0	1	0	0	0	0	0	0	0	0	0	0	0	1	1
F	3	32	0	0	3	0	0	1	2	0	0	1	0	0	0	1	2	0	1	0	0	1	1	0
M	4	47	0	0	3	0	0	1	1,2	1	1	1	0	0	0	1	3	0	0	1	0	1	1	1
F	8	82	0	0	1	1	0	0	1	0	1	0	0	0	0	0		0	0	0	0	0	0	0
F	8	85	0	0	3	0	0	1	4	0	0	0	0	1	0	0		0	0	0	0	0	0	0
M	7	76	0	0	1	1	0	0	1	0	1	0	0	0	0	0		0	0	0	0	0	0	0
F	8	82	0	0	3	0	0	1	1	0	1	0	0	0	0	0		0	0	0	0	0	0	0
M	6	64	0	0	3	0	0	1	1	0	1	0	0	0	0	0		0	0	0	0	0	0	0
F	7	72	0	0	1	1	0	0	1	0	1	0	0	0	0	0		0	0	0	0	0	0	0
M	5	52	0	0	3	0	0	1	1	0	1	0	0	0	0	1	4	0	0	0	1	1	1	1
M	7	73	0	0	2	0	1	0	1,2	1	1	1	0	0	0	1	2,3	0	1	1	0	1	1	1
M	5	56	0	0	1	1	0	0	1	0	1	0	0	0	0	0		0	0	0	0	0	0	0
F	7	75	0	0	3	0	0	1	2	0	0	1	0	0	0	0		0	0	0	0	0	1	0
F	5	51	0	0	3	0	0	1	1	0	1	0	0	0	0	1	1	1	0	0	0	0	1	1
F	7	72	0	0	3	0	0	1	1	0	1	0	0	0	0	1	1	1	0	0	0	0	0	0
M	5	56	0	0	3	0	0	1	1	0	1	0	0	0	0	1	2	0	1	0	0	0	0	0
M	6	64	0	0	1	1	0	0	1	0	1	0	0	0	0	1	1	1	0	0	0	0	0	0
M	3	37	0	0	3	0	0	1	1,2	1	1	1	0	0	0	1	2	0	1	0	0	1	1	0
F	7	71	0	0	1	1	0	0	2	0	0	1	0	0	0	1	2	0	1	0	0	0	0	0
M	6	65	0	0	1	1	0	0	1	0	1	0	0	0	0	1	2	0	1	0	0	1	1	0
F	8	86	0	0	1	1	0	0	2	0	0	1	0	0	0	0		0	0	0	0	0	0	0
M	5	53	0	0	3	0	0	1	1	0	1	0	0	0	0	0		0	0	0	0	0	1	0
F	6	68	0	0	3	0	0	1	1,2	1	1	1	0	0	0	0		0	0	0	0	0	0	0
M	7	79	0	0	1	1	0	0	3	0	0	0	1	0	0	0		0	0	0	0	0	0	0
M	5	58	0	0	2	0	1	0	1,2	1	1	1	0	0	0	1	3,4	0	0	1	1	1	1	1
F	7	78	0	0	2	0	1	0	1	0	1	0	0	0	0	1	4	0	0	0	1	1	1	1
M	4	49	0	0	3	0	0	1	2	0	0	1	0	0	0	1	2	0	1	0	0	0	0	0
M	5	55	0	0	3	0	0	1	1,2	1	1	1	0	0	0	0		0	0	0	0	0	0	0
M	6	64	0	0	2	0	1	0	1	0	1	0	0	0	0	1	4	0	0	0	1	1	1	1
M	2	23	0	0	3	0	0	1	1,2	1	1	1	0	0	0	1	2,4	0	1	0	1	1	1	1
M	8	88	0	0	3	0	0	1	1	0	1	0	0	0	0	0		0	0	0	0	0	1	1
M	5	59	0	0	2	0	1	0	1,2	1	1	1	0	0	0	1	3,4	0	0	1	1	1	1	0
M	8	84	0	0	3	0	0	1	2	0	0	1	0	0	0	0		0	0	0	0	0	0	0
M	7	71	0	0	3	0	0	1	2	0	0	1	0	0	0	0		0	0	0	0	0	0	0
M	3	31	0	0	1	1	0	0	2	0	0	1	0	0	0	1	1	1	0	0	0	1	1	0
M	6	67	0	0	3	0	0	1	1	0	1	0	0	0	0	0		0	0	0	0	0	0	0
M	5	56	0	0	3	0	0	1	2	0	0	1	0	0	0	0		0	0	0	0	0	1	0
M	3	33	0	0	3	0	0	1	3	0	0	0	1	0	0	1	3	0	0	1	0	0	0	0
M	7	79	0	0	2	0	1	0	1	0	1	0	0	0	0	1	4	0	0	0	1	1	1	1
M	6	60	0	0	1,2	0	1	0	1	0	1	0	0	0	0	1	2	0	1	0	0	1	1	1
M	6	68	0	0	2	0	1	0	1	0	1	0	0	0	0	1	4	0	0	0	1	1	1	1
F	5	51	0	0	1	1	0	0	1	0	1	0	0	0	0	0	0	0	0	0	0	0	1	0
F	4	43	0	0	3	0	0	1	1	0	1	0	0	0	0	1	4	0	0	0	1	1	1	1
M	4	47	0	0	2	0	1	0	1	0	1	0	0	0	0	0		0	0	0	0	0	1	0
F	1	19	0	0	1,3	0	0	0	1	0	1	0	0	0	0	0		0	0	0	0	0	0	0
M	4	48	0	0	2	0	1	0	1	0	1	0	0	0	0	0		0	0	0	0	0	1	0
M	6	61	0	0	1	1	0	0	1	0	1	0	0	0	0	0		0	0	0	0	0	0	0
M	7	71	0	0	3	0	0	1	2	0	0	1	0	0	0	0		0	0	0	0	0	1	0
M	1	15	0	0	1,3	0	0	0	1,4	1	1	0	0	1	0	0		0	0	0	0	0	1	0
M	3	30	0	0	1	1	0	0	1	0	1	0	0	0	0	0		0	0	0	0	0	0	0
M	1	17	0	0	3	0	0	1	1	0	1	0	0	0	0	0		0	0	0	0	0	1	0
M	7	79	0	0	3	0	0	1	1	0	1	0	0	0	0	0		0	0	0	0	0	0	0
M	2	21	0	0	3	0	0	1	1	0	1	0	0	0	0	1	4	0	0	0	1	1	1	0
M	7	77	0	0	1	1	0	0	1,2	1	1	1	0	0	0	1	1	1	0	0	0	0	0	1
M	5	58	0	0	1	1	0	0	1	0	1	0	0	0	0	0		0	0	0	0	0	0	0
M	7	75	0	0	1	1	0	0	1	0	1	0	0	0	0	0		0	0	0	0	0	0	0
F	6	61	0	0	1	1	0	0	1	0	1	0	0	0	0	1	4	0	0	0	1	1	1	1
M	5	50	0	0	3	0	0	1	2	0	0	1	0	0	0	1	1	1	0	0	0	1	1	0
M	4	47	0	0	3	0	0	1	2	0	0	1	0	0	0	0		0	0	0	0	0	0	0
M	7	78	0	1	3	0	0	1	1	0	1	0	0	0	0	1	1	1	0	0	0	0	0	0
M	7	78	0	0	3	0	0	1	1,2	1	1	1	0	0	0	1	1	1	0	0	0	1	1	1
F	7	76	0	0	3	0	0	1	2	0	0	1	0	0	0	0		0	0	0	0	0	0	0
M	6	63	0	0	1	1	0	0	1	0	1	0	0	0	0	0		0	0	0	0	0	0	0
F	6	66	0	0	3	0	0	1	1,2	1	1	1	0	0	0	0		0	0	0	0	0	1	0
M	6	64	0	0	1	1	0	0	1,2	1	1	1	0	0	0	0		0	0	0	0	0	0	0
M	2	24	0	0	1	1	0	0	3	0	0	0	1	0	0	0		0	0	0	0	0	0	0
M	3	36	0	0	1	1	0	0	1	0	1	0	0	0	0	1	2	0	1	0	0	1	1	0
F	4	49	0	0	1	1	0	0	3	0	0	0	1	0	0	0		0	0	0	0	0	0	0
M	7	70	0	0	3	0	0	1	1	0	1	0	0	0	0	0		0	0	0	0	0	0	0
F	8	85	0	0	3	0	0	1	3	0	0	0	1	0	0	0		0	0	0	0	0	1	0
M	2	23	0	0	1	1	0	0	2	0	0	1	0	0	0	1	1	1	0	0	0	0	0	1
M	5	58	0	0	1	1	0	0	1	0	1	0	0	0	0	1	3	0	0	1	0	1	1	1
F	7	71	0	1	1	1	0	0	1	0	1	0	0	0	0	1	1	1	0	0	0	0	0	0
M	4	42	0	0	3	0	0	1	2	0	0	1	0	0	0	0		0	0	0	0	0	0	0
M	6	69	0	1	3	0	0	1	2	0	0	1	0	0	0	0		0	0	0	0	0	0	0
F	5	54	0	0	1	1	0	0	1	0	1	0	0	0	0	0		0	0	0	0	0	0	0
M	5	57	0	0	2	0	1	0	1	0	1	0	0	0	0	0		0	0	0	0	0	1	0
M	5	51	0	0	3	0	0	1	2,3	1	0	1	1	0	0	0		0	0	0	0	0	1	0
M	1	14	0	0	1	1	0	0	3	0	0	0	1	0	0	0		0	0	0	0	0	0	0
M	8	89	0	0	3	0	0	1	1	0	1	0	0	0	0	0		0	0	0	0	0	0	0
F	7	71	0	0	3	0	0	1	1	0	1	0	0	0	0	0		0	0	0	0	0	0	0
M	6	68	0	0	3	0	0	1	1	0	1	0	0	0	0	0		0	0	0	0	0	0	0
F	5	54	0	0	3	0	0	1	1	0	1	0	0	0	0	0		0	0	0	0	0	1	0
M	5	50	0	0	1	1	0	0	1	0	1	0	0	0	0	0		0	0	0	0	0	1	0
M	6	60	0	0	1	1	0	0	1	0	1	0	0	0	0	0		0	0	0	0	0	0	0
M	7	72	0	0	1	1	0	0	1	0	1	0	0	0	0	0		0	0	0	0	0	0	0
M	6	64	0	0	1	1	0	0	1	0	1	0	0	0	0	0		0	0	0	0	0	0	0
M	1	13	0	0	1	1	0	0	1	0	1	0	0	0	0	1		1	0	0	0	0	0	0
F	7	74	0	0	3	0	0	1	2	0	0	1	0	0	0	0		0	0	0	0	0	0	0
M	4	48	0	0	3	0	0	1	2	0	0	1	0	0	0	1		1	0	0	0	0	0	0
F	4	46	0	0	3	0	0	1	1	0	1	0	0	0	0	0		0	0	0	0	0	1	0
M	1	14	0	0	3	0	0	1	1	0	1	0	0	0	0	0		0	0	0	0	0	0	0
F	8	84	0	0	3	0	0	1	1	0	1	0	0	0	0	0		0	0	0	0	0	0	0
M	7	70	0	0	3	0	0	1	1	0	1	0	0	0	0	0		0	0	0	0	0	1	0
F	5	53	0	0	3	0	0	1	2	0	0	1	0	0	0	0		0	0	0	0	0	1	0
M	3	32	0	0	1	1	0	0	3	0	0	0	1	0	0	0		0	0	0	0	0	0	0
M	3	39	0	0	3	0	0	1	2	0	0	1	0	0	0	0		0	0	0	0	0	1	0
M	4	48	0	0	3	0	0	1	2	0	0	1	0	0	0	1	1	1	0	0	0	1	1	0
F	7	71	0	0	3	0	0	1	1	0	1	0	0	0	0	0		0	0	0	0	0	1	0
M	6	66	0	0	3	0	0	1	1	0	1	0	0	0	0	1	1	1	0	0	0	0	0	0
M	5	59	0	0	2	0	1	0	1	0	1	0	0	0	0	0		0	0	0	0	0	1	0
F	3	33	0	0	3	0	0	1	1	0	1	0	0	0	0	0		0	0	0	0	0	1	0
F	2	29	0	0	3	0	0	1	1	0	1	0	0	0	0	1	4	0	0	0	1	1	1	0
M	5	54	0	0	1	1	0	0	1	0	1	0	0	0	0	1	1	1	0	0	0	0	0	0
M	4	45	0	0	3	0	0	1	1,3	1	1	0	1	0	0	1	4	0	0	0	1	1	1	0
M	1	14	0	0	1	1	0	0	1	0	1	0	0	0	0	0		0	0	0	0	0	0	0
F	3	33	0	0	1,3	0	0	0	1,2	1	1	1	0	0	0	0		0	0	0	0	0	0	0
M	1	19	0	0	3	0	0	1	3,4,5	1	0	0	1	1	1	0		0	0	0	0	0	0	0
F	6	64	0	0	2	0	1	0	1	0	1	0	0	0	0	0		0	0	0	0	0	1	0
M	5	59	0	0	3	0	0	1	2	0	0	1	0	0	0	1	1	1	0	0	0	0	0	0
F	2	27	0	0	3	0	0	1	1	0	1	0	0	0	0	0		0	0	0	0	0	0	0
F	6	63	0	0	3	0	0	1	1	0	1	0	0	0	0	1	4	0	0	0	1	1	1	0
M	6	63	0	0	3	0	0	1	1	0	1	0	0	0	0	1	1	1	0	0	0	0	0	0
M	4	49	0	0	3	0	0	1	2	0	0	1	0	0	0	1	1	1	0	0	0	0	0	0
F	1	13	0	0	3	0	0	1	1	0	1	0	0	0	0	0		0	0	0	0	0	1	0
M	6	69	0	0	1	1	0	0	1	0	1	0	0	0	0	1	2	0	1	0	0	0	0	0
F	8	83	0	0	1	1	0	0	1,3	1	1	0	1	0	0	0		0	0	0	0	0	0	1
M	7	79	0	0	1	1	0	0	1,2	1	1	1	0	0	0	1	1	1	0	0	0	0	0	1
M	3	32	0	0	2	0	1	0	1	0	1	0	0	0	0	1	2	0	1	0	0	0	0	1
M	5	53	0	0	2	0	1	0	1	0	1	0	0	0	0	1	4	0	0	0	1	1	1	0
M	6	68	0	0	2,3	0	1	0	1	0	1	0	0	0	0	1	1	1	0	0	0	0	0	1
M	7	70	0	0	2	0	1	0	2	0	0	1	0	0	0	1	2	0	1	0	0	1	0	0
F	6	67	0	1	1	1	0	0	1	0	1	0	0	0	0	0	0	0	0	0	0	0	0	0
F	2	23	0	0	1	1	0	0	1	0	1	0	0	0	0	1	4	0	0	0	1	1	1	0
M	7	79	0	0	3	0	0	1	2	0	0	1	0	0	0	1	1, 2	1	1	0	0	0	0	1
M	3	39	0	0	1	1	0	0	2,5	1	0	1	0	0	1	1	4	0	0	0	1	0	0	0
F	7	77	0	0	1,3	0	0	0	1,2	1	1	1	0	0	0	0		0	0	0	0	0	1	0
F	9	95	0	1	3	0	0	1	1	0	1	0	0	0	0	0		0	0	0	0	0	1	0
M	5	59	0	0	2	0	1	0	1,3	1	1	0	1	0	0	1	1,4	1	0	0	1	1	1	1
M	7	70	0	0	1,2,3	0	1	0	1,2,3	1	1	1	1	0	0	0		0	0	0	0	0	1	1
M	5	59	0	0	1,2,3	0	1	0	1,2	1	1	1	0	0	0	0		0	0	0	0	0	1	0
M	7	73	0	0	1	1	0	0	1	0	1	0	0	0	0	0		0	0	0	0	0	1	0
F	7	77	0	0	3	0	0	1	1	0	1	0	0	0	0	0		0	0	0	0	0	0	0
M	5	56	0	0	1	1	0	0	2	0	0	1	0	0	0	0		0	0	0	0	0	1	0
M	8	87	0	0	1	1	0	0	1	0	1	0	0	0	0	1		1	0	0	0	0	0	1
M	6	67	0	0	3	0	0	1	1	0	1	0	0	0	0	0		0	0	0	0	0	1	0
M	8	84	0	0	1	1	0	0	1	0	1	0	0	0	0	0		0	0	0	0	0	1	0
F	6	60	0	0	3	0	0	1	1	0	1	0	0	0	0	1	4	0	0	0	1	1	1	0
M	6	60			1,2	0	1	0	1	0	1	0	0	0	0	1	2	0	1	0	0	1	1	1
M	6	68			2	0	1	0	1	0	1	0	0	0	0	1	4	0	0	0	1	1	1	1
F	5	51			1	1	0	0	1	0	1	0	0	0	0	0	0					0	1	0
F	4	43			3	0	0	1	1	0	1	0	0	0	0	1	4	0	0	0	1	1	1	1
M	4	47			2	0	1	0	1	0	1	0	0	0	0	0						0	1	0
F	1	19			1,3	0	0	0	1	0	1	0	0	0	0	0						0	0	0
M	4	48			2	0	1	0	1	0	1	0	0	0	0	0						0	1	0
M	6	61			1	1	0	0	1	0	1	0	0	0	0	0						0	0	0
M	7	71			3	0	0	1	2	0	0	1	0	0	0	0						0	1	0
M	1	15			1,3	0	0	0	1,4	1	1	0	0	1	0	0						0	1	0
M	3	30			1	1	0	0	1	0	1	0	0	0	0	0						0	0	0
M	1	17			3	0	0	1	1	0	1	0	0	0	0	0						0	1	0
M	7	79			3	0	0	1	1	0	1	0	0	0	0	0						0	0	0
M	2	21			3	0	0	1	1	0	1	0	0	0	0	1	4	0	0	0	1	1	1	0
M	7	77			1	1	0	0	1,2	1	1	1	0	0	0	1	1	1	0	0	0	0	0	1
M	5	58			1	1	0	0	1	0	1	0	0	0	0	0						0	0	0
M	7	75			1	1	0	0	1	0	1	0	0	0	0	0						0	0	0
F	6	61			1	1	0	0	1	0	1	0	0	0	0	1	4	0	0	0	1	1	1	1
M	5	50			3	0	0	1	2	0	0	1	0	0	0	1	1	1	0	0	0	1	1	0
M	4	47			3	0	0	1	2	0	0	1	0	0	0	0						0	0	0
M	7	78			3	0	0	1	1	0	1	0	0	0	0	1	1	1	0	0	0	0	0	0
M	1	1			1	1	0	0	2	0	0	1	0	0	0	0						0	1	0
M	7	78			3	0	0	1	1,2	1	1	1	0	0	0	1	1	1	0	0	0	1	1	1
F	7	76			3	0	0	1	2	0	0	1	0	0	0	0						0	0	0
M	6	63			1	1	0	0	1	0	1	0	0	0	0	0						0	0	0
F	6	66			3	0	0	1	1,2	1	1	1	0	0	0	0						0	1	0
M	6	64			1	1	0	0	1,2	1	1	1	0	0	0	0						0	0	0
M	2	24			1	1	0	0	3	0	0	0	1	0	0	0						0	0	0
M	3	36			1	1	0	0	1	0	1	0	0	0	0	1	2	0	1	0	0	1	1	0
F	4	49			1	1	0	0	3	0	0	0	1	0	0	0						0	0	0
M	7	70			3	0	0	1	1	0	1	0	0	0	0	0						0	0	0
F	8	85			3	0	0	1	3	0	0	0	1	0	0	0						0	1	0
M	2	23			1	1	0	0	2	0	0	1	0	0	0	1	1	1	0	0	0	0	0	1
M	5	58			1	1	0	0	1	0	1	0	0	0	0	1	3	0	0	1	0	1	1	1
F	7	71			1	1	0	0	1	0	1	0	0	0	0	1	1	1	0	0	0	0	0	0
M	4	42			3	0	0	1	2	0	0	1	0	0	0	0						0	0	0
M	6	69			3	0	0	1	2	0	0	1	0	0	0	0						0	0	0
F	5	54			1	1	0	0	1	0	1	0	0	0	0	0						0	0	0
M	5	57			2	0	1	0	1	0	1	0	0	0	0	0						0	1	0
M	5	51			3	0	0	1	2,3	1	0	1	1	0	0	0						0	1	0
M	1	14			1	1	0	0	3	0	0	0	1	0	0	0						0	0	0
M	8	89			3	0	0	1	1	0	1	0	0	0	0	0						0	0	0
F	7	71			3	0	0	1	1	0	1	0	0	0	0	0						0	0	0
M	6	68			3	0	0	1	1	0	1	0	0	0	0	0						0	0	0
F	5	54			3	0	0	1	1	0	1	0	0	0	0	0						0	1	0
M	5	50			1	1	0	0	1	0	1	0	0	0	0	0						0	1	0
M	6	60			1	1	0	0	1	0	1	0	0	0	0	0						0	0	0
M	7	72			1	1	0	0	1	0	1	0	0	0	0	0						0	0	0
M	6	64			1	1	0	0	1	0	1	0	0	0	0	0						0	0	0
M	1	13			1	1	0	0	1	0	1	0	0	0	0	1		1	0	0	0	0	0	0
F	7	74			3	0	0	1	2	0	0	1	0	0	0	0		0	0	0	0	0	0	0
M	4	48			3	0	0	1	2	0	0	1	0	0	0	1		1	0	0	0	0	0	0
F	4	46			3	0	0	1	1	0	1	0	0	0	0	0						0	1	0
M	1	14			3	0	0	1	1	0	1	0	0	0	0	0						0	0	0
F	8	84			3	0	0	1	1	0	1	0	0	0	0	0						0	0	0
M	7	70			3	0	0	1	1	0	1	0	0	0	0	0						0	1	0
F	5	53			3	0	0	1	2	0	0	1	0	0	0	0						0	1	0
M	3	32			1	1	0	0	3	0	0	0	1	0	0	0						0	0	0
M	3	39			3	0	0	1	2	0	0	1	0	0	0	0						0	1	0
M	4	48			3	0	0	1	2	0	0	1	0	0	0	1	1	1	0	0	0	1	1	0
F	7	71			3	0	0	1	1	0	1	0	0	0	0	0						0	1	0
M	6	66			3	0	0	1	1	0	1	0	0	0	0	1	1	1	0	0	0	0	0	0
M	5	59			2	0	1	0	1	0	1	0	0	0	0	0						0	1	0
F	3	33			3	0	0	1	1	0	1	0	0	0	0	0						0	1	0
F	2	29			3	0	0	1	1	0	1	0	0	0	0	1	4	0	0	0	1	1	1	0
M	5	54			1	1	0	0	1	0	1	0	0	0	0	1	1	1	0	0	0	0	0	0
M	4	45			3	0	0	1	1,3	1	1	0	1	0	0	1	4	0	0	0	1	1	1	0
M	1	14			1	1	0	0	1	0	1	0	0	0	0	0						0	0	0
F	3	33			1,3	0	0	0	1,2	1	1	1	0	0	0	0						0	0	0
M	1	19			3	0	0	1	3,4,5	1	0	0	1	1	1	0						0	0	0
F	6	64			2	0	1	0	1	0	1	0	0	0	0	0						0	1	0
M	5	59			3	0	0	1	2	0	0	1	0	0	0	1	1	1	0	0	0	0	0	0
F	2	27			3	0	0	1	1	0	1	0	0	0	0	0						0	0	0
F	6	63			3	0	0	1	1	0	1	0	0	0	0	1	4	0	0	0	1	1	1	0
M	6	63			3	0	0	1	1	0	1	0	0	0	0	1	1	1	0	0	0	0	0	0
M	4	49			3	0	0	1	2	0	0	1	0	0	0	1	1	1	0	0	0	0	0	0
F	1	13			3	0	0	1	1	0	1	0	0	0	0	0						0	1	0
M	6	69			1	1	0	0	1	0	1	0	0	0	0	1	2	0	1	0	0	0	0	0
F	8	83			1	1	0	0	1,3	1	1	0	1	0	0	0						0	0	1
M	7	79			1	1	0	0	1,2	1	1	1	0	0	0	1	1	1	0	0	0	0	0	1
M	3	32			2	0	1	0	1	0	1	0	0	0	0	1	2	0	1	0	0	0	0	1
M	5	53			2	0	1	0	1	0	1	0	0	0	0	1	4	0	0	0	1	1	1	0
M	6	68			2,3	0	1	0	1	0	1	0	0	0	0	1	1	1	0	0	0	0	0	1
M	7	70			2	0	1	0	2	0	0	1	0	0	0	1	2	0	1	0	0	1	0	0
F	6	67			1	1	0	0	1	0	1	0	0	0	0	0	0					0	0	0
F	2	23			1	1	0	0	1	0	1	0	0	0	0	1	4	0	0	0	1	1	1	0
M	7	79			3	0	0	1	2	0	0	1	0	0	0	1	1, 2	1	1	0	0	0	0	1
M	3	39			1	1	0	0	2,5	1	0	1	0	0	1	1	4	0	0	0	1	0	0	0
F	7	77			1,3	0	0	0	1,2	1	1	1	0	0	0	0						0	1	0
F	9	95			3	0	0	1	1	0	1	0	0	0	0	0						0	1	0
M	5	59			2	0	1	0	1,3	1	1	0	1	0	0	1	1,4	1	0	0	1	1	1	1
M	7	70			1,2,3	0	1	0	1,2,3	1	1	1	1	0	0	0						0	1	1
M	5	59			1,2,3	0	1	0	1,2	1	1	1	0	0	0	0						0	1	0
M	7	73			1	1	0	0	1	0	1	0	0	0	0	0						0	1	0
F	7	77			3	0	0	1	1	0	1	0	0	0	0	0						0	0	0
M	5	56			1	1	0	0	2	0	0	1	0	0	0	0						0	1	0
M	8	87			1	1	0	0	1	0	1	0	0	0	0	1	1	1	0	0	0	0	0	1
M	6	67			3	0	0	1	1	0	1	0	0	0	0	0						0	1	0
M	8	84			1	1	0	0	1	0	1	0	0	0	0	0						0	1	0
F	6	60			3	0	0	1	1	0	1	0	0	0	0	1	4	0	0	0	1	1	1	0
M	6	61			1	1	0	0	2	0	0	1	0	0	0	0						0	1	0
M	4	47			2	0	1	0	1	0	1	0	0	0	0	1	1	1	0	0	0	0	0	1
M	4	47			3	0	0	1	1	0	1	0	0	0	0	1	1	1	0	0	0	0	0	0
M	4	48			1	1	0	0	1	0	1	0	0	0	0	0						0	0	0
M	2	20			3	0	0	1	2	0	0	1	0	0	0	0						0	1	0
M	5	52			1	1	0	0	2	0	0	1	0	0	0	1	2	0	1	0	0	1	1	1
M	5	59			1	1	0	0	1	0	1	0	0	0	0	1	1	1	0	0	0	0	0	0
M	4	48			1	1	0	0	1	0	1	0	0	0	0	0						0	0	0
F	7	77			1	1	0	0	1	0	1	0	0	0	0	1	1	1	0	0	0	0	0	1
M	5	56			2	0	1	0	1	0	1	0	0	0	0	1	4	0	0	0	1	1	1	1
F	7	77			2	0	1	0	1	0	1	0	0	0	0	1	1	1	0	0	0	0	0	1
M	4	47			2	0	1	0	1	0	1	0	0	0	0	1	1	1	0	0	0	0	0	0
M	5	56			3	0	0	1	1,2	1	1	1	0	0	0	1	4	0	0	0	1	1	1	0
M	1	16			1	1	0	0	1	0	1	0	0	0	0	0						0	1	1
F	6	60			3	0	0	1	1	0	1	0	0	0	0	0						0	1	0
M	7	75			3	0	0	1	1	0	1	0	0	0	0	0						0	0	0
M	5	51			2	0	1	0	1	0	1	0	0	0	0	0						0	1	1
M	2	24			3	0	0	1	1	0	1	0	0	0	0	1	4	0	0	0	1	1	1	0
M	4	43			1	1	0	0	1	0	1	0	0	0	0	1	1	1	0	0	0	0	0	0
M	1	19			3	0	0	1	1	0	1	0	0	0	0	0						0	1	0
M	5	59			1	1	0	0	3	0	0	0	1	0	0	0						0	0	0
F	7	76			1	1	0	0	1	0	1	0	0	0	0	1	1	1	0	0	0	0	0	0
M	2	28			1	1	0	0	1,2	1	1	1	0	0	0	1	1	1	0	0	0	0	0	0
M	7	74			1	1	0	0	1	0	1	0	0	0	0	0						0	0	0
M	1	18			3	0	0	1	2	0	0	1	0	0	0	1	1	1	0	0	0	0	0	0
F	7	79			2	0	1	0	1	0	1	0	0	0	0	1	1	1	0	0	0	0	0	0
M	4	48			2	0	1	0	1	0	1	0	0	0	0	1	1	1	0	0	0	0	0	1
M	4	49			1	1	0	0	1	0	1	0	0	0	0	0						0	0	0
M	5	50			1	1	0	0	2	0	0	1	0	0	0	0						0	0	0
M	5	55			1	1	0	0	1	0	1	0	0	0	0	0						0	0	0
F	4	45			1	1	0	0	1	0	1	0	0	0	0	0						0	1	0
F	4	41			2	0	1	0	1	0	1	0	0	0	0	1	4	0	0	0	1	1	1	1
M	7	70			1	1	0	0	1	0	1	0	0	0	0	0						0	1	0
M	3	36			1	1	0	0	1	0	1	0	0	0	0	0						0	0	0
F	8	87			3	0	0	1	3	0	0	0	1	0	0	0						0	0	0
M	5	57			3	0	0	1	1	0	1	0	0	0	0	1	1	1	0	0	0	0	0	0
M	6	61			3	0	0	1	1	0	1	0	0	0	0	0						0	0	0
M	6	67			3	0	0	1	2	0	0	1	0	0	0	1	1	1	0	0	0	0	0	0
M	7	78			3	0	0	1	1	0	1	0	0	0	0	0						0	0	0
M	7	73			3	0	0	1	1	0	1	0	0	0	0	1	1	1	0	0	0	0	0	0
M	7	79			1,3	0	0	0	1	0	1	0	0	0	0	1	4	0	0	0	1	1	1	0
M	5	59			3	0	0	1	1	0	1	0	0	0	0	0						0	0	0
F	7	72			1	1	0	0	1	0	1	0	0	0	0	0						0	0	0
M	7	76			2	0	1	0	1	0	1	0	0	0	0	1	1	0	0	0	1	1	1	1
M	3	32			1	1	0	0	1	0	1	0	0	0	0	1	4	0	0	0	1	1	1	0
M	8	83			3	0	0	1	1	0	1	0	0	0	0	0						0	1	0
F	6	66			1	1	0	0	2	0	0	1	0	0	0	0						0	0	0
M	7	78			1,3	0	0	0	1	0	1	0	0	0	0	0						0	0	0
M	8	87			3	0	0	1	1	0	1	0	0	0	0	0						0	0	0
M	5	57			1	1	0	0	1	0	1	0	0	0	0	1	1	1	0	0	0	0	0	0
F	8	82			3	0	0	1	2	0	0	1	0	0	0	0						0	1	0
M	6	60	0	0	2	0	1	0	2	1	1	1	0	0	0	0						0	1	1
M	7	72	0	0	2	0	1	0	1	0	1	0	0	0	0	0						0	1	1
F	9	90			1,3	1	0	0	2	0	0	1	0	0	0	0						0	1	1
M	4	43			2	0	1	0	1,2	1	1	1	0	0	0	1	3	0	0	1	0	1	1	1
F	3	34			3	0	0	1	1	0	1	0	0	0	0	0						0	0	0
M	5	50			3	0	0	1	2	0	0	1	0	0	0	0						0	0	0
M	6	65			3	0	0	1	2,4	1	0	1	0	1	0	0						0	0	0
M	4	40			3	0	0	1	2	0	0	1	0	0	0	0						0	1	0
F	7	76			3	0	0	1	1	0	1	0	0	0	0	0						0	1	0
M	3	38			3	0	0	1	1	0	1	0	0	0	0	1	4	0	0	0	1	1	1	1
F	7	77			3	0	0	1	4	0	0	0	0	1	0	0						0	0	0
M	4	46			3	0	0	1	1	0	1	0	0	0	0	0						0	0	0
M	5	56			1	1	0	0	1	0	1	0	0	0	0	0						0	0	0
M	4	46			1	0	0	1	1	0	1	0	0	0	0	0						0	0	0
M	7	78			2	0	1	0	1,2	1	1	1	0	0	0	0						0	1	1
M	6	67			3	0	0	1	1	0	1	0	0	0	0	0						0	1	0
M	7	72			3	0	0	1	5	0	0	0	0	0	1	0						0	0	0
M	6	64			3	0	0	1	2	0	0	1	0	0	0	0						0	1	0
F	8	84			3	0	0	1	1	0	1	0	0	0	0	1	1	1	0	0	0	0	0	0
M	6	60			2,3	0	1	0	1,2	1	1	1	0	0	0	0						0	1	1
M	3	30			3	0	0	1	2	0	0	1	0	0	0	1	4	0	0	0	1	1	1	0
M	6	67			3	0	0	1	1	0	1	0	0	0	0	0						0	0	0
M	5	57			1	1	0	0	1	0	1	0	0	0	0	0						0	1	0
M	8	80			3	0	0	1	2	0	0	1	0	0	0	0						0	0	0
M	8	81			3	0	0	1	1	0	1	0	0	0	0	0						0	0	0
M	8	81			3	0	0	1	1	0	1	0	0	0	0	0						0	1	1
F	6	62			3	0	0	1	1	0	1	0	0	0	0	0						0	0	0
M	7	77			3	0	0	1	1,2	1	1	1	0	0	0	1	1	1	0	0	0	0	0	0
F	8	85			3	0	0	1	2	0	0	1	0	0	0	0						0	1	0
M	7	71			3	0	0	1	2	0	0	1	0	0	0	0						0	0	0
F	6	68			1	1	0	0	1	0	1	0	0	0	0	0						0	1	0
F	5	57			3	0	0	1	3	0	0	0	1	0	0	0						0	0	0
M	7	71			3	0	0	1	1	0	1	0	0	0	0	0						0	0	0
M	7	75			3	0	0	1	2	1	0	1	0	0	0	0						0	0	0
F	7	70			1	1	0	0	1	0	1	0	0	0	0	0						0	0	0
F	8	87			3	0	0	1	1	0	1	0	0	0	0	0						0	1	0
M	6	60			3	0	0	1	1	0	1	0	0	0	0	1	1	1				0	0	0
M	4	48			1	1	0	0	1	0	1	0	0	0	0	0						0	0	0
M	6	63			3	0	0	1	1	0	1	0	0	0	0	0						0	0	0
M	6	67			3	0	0	1	1	0	1	0	0	0	0	0						0	0	0
M	7	70			2	0	1	0	1	1	1	0	1	0	0	0						0	0	1
M	6	64			3	0	0	1	1	1	1	1	0	0	0	0						0	1	1
M	4	47			3	0	0	1	1	0	1	0	0	0	0	0						0	1	0
F	8	81			2	0	1	0	1	0	1	0	0	0	0	1	4	0	0	0	1	1	1	1
F	9	94			3	0	0	1	4	0	0	0	1	0	0	0						0	0	0
F	3	32			3	0	0	1	1	0	1	0	0	0	0	1	4	0	0	0	1	1	1	0
M	9	90			1	1	0	0	1	0	1	0	0	0	0	0						0	0	0
M	8	83			2	0	1	0	1	0	1	0	0	0	0	1	4	0	0	0	1	1	1	1
M	5	51			1	1	0	0	1	0	1	0	0	0	0	1	1	1	0	0	0	0	0	0
F	8	84			3	0	0	1	2	0	0	1	0	0	0	0						0	0	0
F	5	59			3	0	0	1	2	0	0	1	0	0	0	0						0	1	0
F	2	25			3	0	0	1	1	0	1	0	0	0	0	0						0	0	0
M	4	45			3	0	0	1	2	0	0	1	0	0	0	0						0	1	0
F	5	58			2	0	1	0	1	0	1	0	0	0	0	0						0	1	1
M	8	83			3	0	0	1	2	0	0	1	0	0	0	0						0	0	0
M	5	58			2	0	1	0	2	0	0	1	0	0	0	0						0	1	1
F	7	72			3	0	0	1	2	0	0	1	0	0	0	0						0	1	0
F	4	47			3	0	0	1	2	0	0	1	0	0	0	0						0	0	0
F	6	60			3	0	0	1	1	0	1	0	0	0	0	0						0	1	0
M	5	51			3	0	0	1	2	0	0	1	0	0	0	0						0	0	0
M	8	84			3	0	0	1	1	0	1	0	0	0	0	0						0	1	0
M	2	25			2	0	1	0	2	0	0	1	0	0	0	0						0	1	1
M	5	52			3	0	0	1	1,2	1	1	1	0	0	0	0						0	1	0
F	6	65			3	0	0	1	2	0	0	1	0	0	0	0						0	0	0
M	6	64			3	0	0	1	1	0	1	0	0	0	0	0						0	1	0
M	6	69			3	0	0	1	1	0	1	0	0	0	0	0						0	0	0
M	4	41			2	0	1	0	1	0	1	0	0	0	0	1	4	0	0	0	1	1	1	0
M	6	64			3	0	1	1	1	1	1	1	0	0	0	0						0	1	1
F	5	55			3	0	0	1	3	0	0	0	1	0	0	0						0	1	0
M	2	25			3	0	0	1	1	0	1	0	0	0	0	0						0	1	0
M	6	68			2	0	1	0	1	1	1	1	0	0	0	0						0	1	1
M	9	91			1	1	0	0	1	0	1	1	0	0	0	1	1	1	0	0	0	0	0	0
M	5	51			3	0	0	1	1	0	1	0	0	0	0	0						0	0	0
M	5	51			2	0	1	0	1	0	1	0	0	0	0	1	1	1	0	0	0	0	0	1
F	6	64			3	0	0	1	1	0	1	0	0	0	0	0						0	1	0
F	7	75			3	0	0	1	4	0	0	0	0	1	0	0						0	0	0
F	8	81			3	0	0	1	1	0	1	0	0	0	0	0						0	1	0
F	7	72			3	0	0	1	2	0	0	1	0	0	0	0						0	1	0
F	5	57			2	0	1	0	1	0	1	0	0	0	0	1	4	0	0	0	1	1	1	1
M	5	56			3	0	0	1	3	0	0	0	1	0	0	0						0	0	0
M	3	31			3	0	0	1	2	0	0	1	0	0	0	0						0	1	0
M	2	29			3	0	0	1	1	0	1	0	0	0	0	1	4	0	0	0	1	0	1	0
M	7	76			3	0	0	1	1	0	1	0	0	0	0	0						0	0	0
F	6	61			3	0	0	1	2	0	0	1	0	0	0	0						0	1	0
M	2	25			3	0	0	1	1	0	1	0	0	0	0	0						0	0	0
M	8	82			3	0	0	1	5	0	0	0	0	0	1	0						0	0	0
F	4	42			3	0	0	1	0	0	1	0	0	0	0	0						0	1	0
F	3	35			2	0	1	0	2	0	0	1	0	0	0	1	2	0	1	0	0	1	1	1
F	7	73			3	0	0	1	5	0	0	0	0	0	1	0						0	0	0
M	3	37			3	0	0	1	1	0	1	0	0	0	0	1	1	1	0	0	0	0	0	0
F	8	85			3	0	0	1	2	0	0	1	0	0	0	0						0	0	0
F	5	53			2	0	1	0	1	0	1	0	0	0	0	1	4	0	0	0	1	1	1	1
M	6	61			3	0	0	1	1	0	1	0	0	0	0	0						0	0	0
M	6	62			3	0	0	1	1,2	1	1	1	0	0	0	1	3	0	0	1	0	0	0	0
M	7	71			2	0	1	0	1	0	1	0	0	0	0	1	3	0	0	1	0	1	1	1
M	4	41			3	0	0	1	2	0	0	1	0	0	0	1	1	0	0	0	0	0	0	0
M	3	33			3	0	0	1	3	0	0	0	1	0	0	0						0	0	0
M	5	52			3	0	0	1	3	0	0	0	1	0	0	0						0	0	0
M	6	67			1	1	0	0	1	0	1	0	0	0	0	0						0	1	1
M	5	51			3	0	0	1	3	0	0	0	1	0	0	0						0	0	0
M	8	83			3	0	0	1	4	0	0	0	0	1	0	0						0	0	0
F	8	87			3	0	0	1	1	0	1	0	0	0	0	1	1	1	0	0	0	0	0	0
F	3	37			1	1	0	0	5	0	0	0	0	0	1	0						0	0	0
M	7	75			3	0	0	1	2	0	0	1	0	0	0	0						0	0	0
F	4	40			3	0	0	1	1	0	1	0	0	0	0	0						0	1	0
M	5	59			1,3	1	0	1	1	1	1	0	0	0	0	0						0	0	0
F	6	66			2	0	1	0	1,2	1	1	1	0	0	0	0						0	1	1
F	8	81			3	0	0	1	2,4	1	0	1	0	1	0	0						0	0	0
M	4	41			1	1	0	0	1	0	1	0	0	0	0	1	1	1	0	0	0	0	0	0
M	4	40			3	0	0	1	1	0	1	0	0	0	0	0						0	0	0
M	7	73			3	0	0	1	1	0	1	0	0	0	0	1	1,4	1	0	0	1	1	1	1
M	4	47			1	1	0	0	3	0	0	0	1	0	0	0						0	0	0
F	8	83			3	0	0	1	5	0	0	0	0	0	1	0						0	0	0
M	7	73			2	0	1	0	1	0	1	0	0	0	0	0						0	1	1
M	2	25			3	0	0	1	1	0	1	0	0	0	0	0						0	0	0
M	8	84			3	0	0	1	4	0	0	0	0	1	0	0						0	1	0
M	6	65			0	0	0	1	1	0	1	0	0	0	0	0						0	0	0
M	8	85			3	0	0	1	1	0	1	0	0	0	0	0						0	0	0
M	4	44			3	0	0	1	5	0	0	0	0	0	1	0						0	0	0
M	3	32			3	0	0	1	1	0	1	0	0	0	0	0						0	0	0
F	7	76			3	0	0	1	1	0	1	0	0	0	0	1	4	0	0	0	1	1	1	0
M	4	48			1,3	1	0	0	1,3	1	1	0	1	0	0	0						0	0	1
M	6	65			1	0	0	1	1	0	1	0	0	0	0	0						0	0	0
M	5	55			3	0	0	1	5	0	0	0	0	0	1	0						0	0	0
M	4	44			3	0	0	1	1	0	1	0	0	0	0	1	4	0	0	0	1	1	1	0
M	5	54			3	0	0	1	5	0	0	0	0	0	1	0						0	1	0
M	2	20			3	0	0	1	2	0	0	1	0	0	0	1	2	0	1	0	0	1	1	0
F	3	37			3	0	0	1	1	0	1	0	0	0	0	0						0	1	0
